# Supplementary material for: International Health Electives: defining learning outcomes for a unique experience
Source: BMC Med Educ. 2023 Mar 15;23:157. doi: 10.1186/s12909-023-04124-4 (PMC10015142; doi:10.1186/s12909-023-04124-4)
Supplement: Supplementary file 1 — Additional file 1. [file 12909_2023_4124_MOESM1_ESM.zip]

Archive with 2 entries (2 files):
- umcg-application.pdf
- umcg-report.pdf
